# Supplementary material for: Sodium scandium diphosphate, NaScP2O7, isotypic with α-NaTi(III)P2O7
Source: Acta Crystallogr Sect E Struct Rep Online. 2009 Nov 7;65(Pt 12):i86. doi: 10.1107/S1600536809046224 (PMC2971830; doi:10.1107/S1600536809046224)
Supplement: Supplementary file 2 [file e-65-00i86-Isup2.hkl]

# 
# h,k,l, Fc-squared, Fo-squared, sigma(Fo-squared) and status flag 
# 
data_I
_shelx_title ' scanpoRT in P2(1)/n' 
_shelx_refln_list_code          4 
_shelx_F_calc_maximum      165.75 
_exptl_crystal_F_000       472.00 
_reflns_d_resolution_high  0.8411 
 
loop_ 
 _symmetry_equiv_pos_as_xyz 
 'x, y, z' 
 '-x+1/2, y+1/2, -z+1/2' 
 '-x, -y, -z' 
 'x-1/2, -y-1/2, z-1/2' 
 
_cell_length_a     8.9044 
_cell_length_b     5.3300 
_cell_length_c    12.5164 
_cell_angle_alpha  90.000 
_cell_angle_beta  104.113 
_cell_angle_gamma  90.000 
 
_shelx_F_squared_multiplier     1.000 
 
loop_ 
 _refln_index_h 
 _refln_index_k 
 _refln_index_l 
 _refln_F_squared_calc 
 _refln_F_squared_meas 
 _refln_F_squared_sigma 
 _refln_observed_status 
   2   0   0     1226.52     1318.78      9.43 o 
   4   0   0     1983.48     2580.56     19.79 o 
   6   0   0     2768.66     2851.63     37.59 o 
   8   0   0      796.73      711.98     13.64 o 
  10   0   0       95.10       85.04      7.25 o 
   1   1   0      160.22      176.73      2.55 o 
   2   1   0     7704.74     7972.98    122.32 o 
   3   1   0      799.19      885.12      7.31 o 
   4   1   0       19.61       13.67      1.38 o 
   5   1   0      436.70      440.53      4.58 o 
   6   1   0      287.32      267.87      4.77 o 
   7   1   0      494.66      505.94      7.22 o 
   8   1   0     1448.21     1426.24     11.74 o 
   9   1   0      115.13      111.69      4.58 o 
  10   1   0      260.30      274.43      6.65 o 
   0   2   0    27473.27    23016.61   1374.38 o 
   1   2   0      118.98      136.31      1.95 o 
   2   2   0      318.48      347.89      4.47 o 
   3   2   0       63.67       66.23      2.18 o 
   4   2   0     3137.86     3046.21     32.70 o 
   5   2   0      419.78      404.62      4.61 o 
   6   2   0     1283.24     1226.89     12.60 o 
   7   2   0        7.34        9.70      2.17 o 
   8   2   0       67.32       67.36      4.32 o 
   9   2   0        0.28        2.72      2.23 o 
   1   3   0      191.73      206.57      3.40 o 
   2   3   0     3498.02     3313.99     35.65 o 
   3   3   0      268.63      266.20      3.80 o 
   4   3   0       95.42      100.08      3.29 o 
   5   3   0      491.61      469.16      6.27 o 
   6   3   0        2.61        4.27      2.03 o 
   7   3   0       65.53       65.84      4.56 o 
   8   3   0     1639.39     1610.82     20.81 o 
   9   3   0      134.96      136.01      7.13 o 
   0   4   0    18647.61    17030.84    270.22 o 
   1   4   0      175.68      159.77      3.83 o 
   2   4   0      311.47      320.19      7.79 o 
   3   4   0        4.29        4.54      2.74 o 
   4   4   0      141.92      158.53      6.88 o 
   5   4   0      452.50      459.59     12.17 o 
   6   4   0     1168.09     1139.00     18.32 o 
   7   4   0        5.62        5.04      3.72 o 
   1   5   0      164.01      149.13      6.44 o 
   2   5   0      148.07      149.37      6.78 o 
   3   5   0       39.60       44.76      5.47 o 
   4   5   0       31.06       28.59      7.46 o 
   5   5   0       59.27       75.89      8.92 o 
   6   5   0      161.87      170.46     11.07 o 
   0   6   0     3895.73     3624.06     42.32 o 
   1   6   0      164.69      177.17      9.70 o 
   2   6   0        2.43        4.47      4.72 o 
   3   6   0        2.56        5.10      7.83 o 
  -9   0   1       27.60       33.90      4.78 o 
  -7   0   1      135.96      134.57      5.85 o 
  -5   0   1     6821.80     6927.38    117.33 o 
  -3   0   1     1437.19     1535.17     20.05 o 
   3   0   1      269.44      341.88      4.71 o 
   5   0   1      296.23      284.35      5.23 o 
   7   0   1       38.02       34.79      4.48 o 
   9   0   1     5611.55     5626.95    129.58 o 
 -10   1   1        4.15        4.19      2.78 o 
  -9   1   1        3.73        3.26      2.07 o 
  -8   1   1       16.31       14.37      2.37 o 
  -7   1   1     1461.32     1341.57     10.02 o 
  -6   1   1        5.62        6.48      1.86 o 
  -5   1   1     1906.10     1961.27     14.51 o 
  -4   1   1       22.32       20.22      1.60 o 
  -3   1   1    13261.39    12252.80    215.96 o 
  -2   1   1       24.97       28.04      1.65 o 
  -1   1   1     2034.72     2062.73     33.76 o 
   0   1   1        2.00        3.49      0.90 o 
   1   1   1    20300.25    22873.79    290.99 o 
   2   1   1      660.15      732.87      5.44 o 
   3   1   1      196.40      159.07      2.57 o 
   4   1   1      117.07      122.87      2.55 o 
   5   1   1      257.58      235.09      3.89 o 
   6   1   1      146.11      144.12      3.60 o 
   7   1   1     4535.83     4482.54     51.64 o 
   8   1   1       46.42       43.76      4.15 o 
   9   1   1        0.37        2.61      2.53 o 
  -9   2   1       12.93       15.36      3.23 o 
  -8   2   1       67.20       63.54      3.56 o 
  -7   2   1      589.27      553.90      5.62 o 
  -6   2   1      124.56      118.14      3.10 o 
  -5   2   1     3950.77     3759.49     35.99 o 
  -4   2   1     1191.67     1188.85      7.88 o 
  -3   2   1     1944.68     1991.83     14.73 o 
  -2   2   1      420.08      499.83      3.00 o 
  -1   2   1       35.25       28.83      1.17 o 
   0   2   1      302.56      362.05      2.48 o 
   1   2   1       36.02       25.36      1.41 o 
   2   2   1      854.07      941.50      4.65 o 
   3   2   1      287.38      306.70      3.25 o 
   4   2   1       64.93       65.40      2.30 o 
   5   2   1     1339.66     1303.69     14.02 o 
   6   2   1       30.40       29.44      2.51 o 
   7   2   1        2.83        4.39      1.95 o 
   8   2   1       21.50       19.61      3.64 o 
   9   2   1     3289.74     3301.31     42.01 o 
  -9   3   1       14.79       11.05      4.01 o 
  -8   3   1      155.20      151.18      5.75 o 
  -7   3   1      152.88      145.81      4.81 o 
  -6   3   1       54.75       51.94      3.15 o 
  -5   3   1      183.52      174.28      3.94 o 
  -4   3   1       50.94       48.97      2.54 o 
  -3   3   1    10335.55     9399.05     61.29 o 
  -2   3   1       91.22       89.70      3.32 o 
  -1   3   1        2.17        4.52      1.80 o 
   0   3   1      273.54      282.79      3.72 o 
   1   3   1     9728.92     8736.67    181.89 o 
   2   3   1      692.39      699.97      6.07 o 
   3   3   1      102.56       83.20      3.19 o 
   4   3   1      124.87      123.04      4.12 o 
   5   3   1       46.15       40.90      3.84 o 
   6   3   1       17.34       17.94      3.38 o 
   7   3   1     1888.87     1846.21     23.35 o 
   8   3   1      246.85      255.12      6.86 o 
  -8   4   1        0.15        3.47      4.06 o 
  -7   4   1       27.25       27.31      5.20 o 
  -6   4   1        1.73        3.58      3.23 o 
  -5   4   1     1776.51     1797.57     16.46 o 
  -4   4   1       59.88       59.28      5.12 o 
  -3   4   1        9.29        5.33      2.75 o 
  -2   4   1     1129.68     1075.67     17.07 o 
  -1   4   1       60.33       53.54      3.59 o 
   0   4   1      481.15      465.62      5.82 o 
   1   4   1     1219.80     1106.17      8.62 o 
   2   4   1      403.36      354.77      7.75 o 
   3   4   1       15.35       19.50      3.72 o 
   4   4   1      520.02      536.56     13.17 o 
   5   4   1      319.42      331.88     11.10 o 
   6   4   1       58.23       55.42      7.78 o 
   7   4   1        0.59        5.46      5.12 o 
  -6   5   1       14.13       14.17      6.01 o 
  -5   5   1      109.35       96.99      9.31 o 
  -4   5   1       58.93       61.14      7.70 o 
  -3   5   1     2415.78     2482.11     24.98 o 
  -2   5   1       10.28       10.45      4.33 o 
  -1   5   1       26.97       25.03      4.52 o 
   0   5   1        0.17        2.84      2.54 o 
   1   5   1     2361.15     2309.12     27.79 o 
   2   5   1      331.32      350.82      8.83 o 
   3   5   1       45.55       48.48      7.06 o 
   4   5   1       33.63       28.53      5.41 o 
   5   5   1      233.07      258.72     11.41 o 
   6   5   1       48.97       55.89      8.54 o 
  -3   6   1      313.94      333.39     13.64 o 
  -2   6   1       44.45       46.67      8.08 o 
  -1   6   1        4.58        9.44      6.14 o 
   0   6   1        0.41        2.29      3.73 o 
   1   6   1        4.73        3.66      5.01 o 
   2   6   1       34.51       33.44      9.22 o 
   3   6   1        2.12        5.13      6.09 o 
 -10   0   2      741.54      695.83     11.17 o 
  -8   0   2       69.02       53.00      4.48 o 
  -6   0   2     5696.81     5370.37     35.46 o 
  -4   0   2      418.82      434.33      4.53 o 
  -2   0   2    23058.47    25065.56    117.78 o 
   2   0   2        3.94        1.37      1.17 o 
   4   0   2     9186.16     8865.82    133.85 o 
   6   0   2       18.59       21.91      3.62 o 
   8   0   2        6.87        3.85      4.65 o 
 -10   1   2       29.63       33.21      3.57 o 
  -9   1   2      326.16      321.13      5.62 o 
  -8   1   2     1599.59     1538.05      9.47 o 
  -7   1   2      164.26      149.44      3.51 o 
  -6   1   2       31.04       39.91      2.27 o 
  -5   1   2      803.15      820.64      7.90 o 
  -4   1   2      378.71      416.58      3.67 o 
  -3   1   2      672.45      721.15      3.95 o 
  -2   1   2     1554.94     1553.90     18.47 o 
  -1   1   2       82.08      113.13      2.20 o 
   0   1   2       36.22       37.30      1.43 o 
   1   1   2       95.03      101.85      2.20 o 
   2   1   2      943.06      958.62      6.58 o 
   3   1   2     1346.47     1465.93     14.02 o 
   4   1   2        9.32       10.61      1.60 o 
   5   1   2      103.95      108.96      3.09 o 
   6   1   2     9530.40     9664.52     49.41 o 
   7   1   2      321.53      322.31      6.59 o 
   8   1   2      107.14      104.58      5.20 o 
   9   1   2       17.51       19.55      4.29 o 
  -9   2   2       25.99       22.04      3.08 o 
  -8   2   2      183.99      162.93      4.58 o 
  -7   2   2      171.71      170.40      3.95 o 
  -6   2   2    13667.99    12661.14    186.52 o 
  -5   2   2      147.65      141.90      2.81 o 
  -4   2   2     1166.34     1168.72      7.18 o 
  -3   2   2        0.15        1.28      0.84 o 
  -2   2   2       58.75      142.72      2.20 o 
  -1   2   2        2.06       16.54      1.36 o 
   0   2   2      211.03      171.95      2.52 o 
   1   2   2       25.20       31.51      1.38 o 
   2   2   2     9648.47    10187.41    103.51 o 
   3   2   2       40.58       37.59      1.75 o 
   4   2   2     5762.17     5658.61     30.76 o 
   5   2   2      119.96      127.78      3.78 o 
   6   2   2      862.83      861.88      7.73 o 
   7   2   2        7.93        8.96      2.46 o 
   8   2   2      252.45      231.20      6.50 o 
   9   2   2       64.48       71.22      6.23 o 
  -9   3   2        0.04        3.39      3.20 o 
  -8   3   2     1132.48     1163.86     11.32 o 
  -7   3   2      162.26      156.60      4.60 o 
  -6   3   2      192.75      194.91      4.45 o 
  -5   3   2      108.32      114.23      3.51 o 
  -4   3   2      124.92      137.38      3.80 o 
  -3   3   2      136.22      126.79      4.66 o 
  -2   3   2      952.41      922.64      7.92 o 
  -1   3   2        0.90        4.90      1.80 o 
   0   3   2      244.05      251.52      3.53 o 
   1   3   2      445.88      410.89      5.59 o 
   2   3   2      110.90      102.10      2.68 o 
   3   3   2        0.33        1.67      1.23 o 
   4   3   2      735.01      713.64      8.58 o 
   5   3   2        0.35        1.73      1.68 o 
   6   3   2     6174.30     6051.41     63.83 o 
   7   3   2        7.61        9.30      3.72 o 
   8   3   2       87.75       89.29      5.98 o 
  -8   4   2        0.45        4.58      5.45 o 
  -7   4   2      513.65      534.30     13.26 o 
  -6   4   2     3580.05     3573.08    120.15 o 
  -5   4   2       39.03       38.98      5.58 o 
  -4   4   2       88.13       85.16      4.59 o 
  -3   4   2       48.51       47.81      4.12 o 
  -2   4   2     2137.67     2039.45     15.15 o 
  -1   4   2     1611.06     1555.16     11.29 o 
   0   4   2       36.54       34.02      3.02 o 
   1   4   2      154.21      146.30      4.39 o 
   2   4   2      174.22      212.85     18.96 o 
   3   4   2       17.67       17.70      4.74 o 
   4   4   2     3735.02     3560.54     28.13 o 
   5   4   2       24.56       25.27      5.55 o 
   6   4   2        6.85        9.92      4.75 o 
   7   4   2       48.08       45.62      8.21 o 
  -6   5   2       14.08       16.60      4.36 o 
  -5   5   2       94.95      100.94      7.20 o 
  -4   5   2        2.73        7.55      4.10 o 
  -3   5   2     1213.07     1176.94     38.56 o 
  -2   5   2      360.45      358.13     11.17 o 
  -1   5   2       99.04       92.86      5.77 o 
   0   5   2      199.18      180.45      5.81 o 
   1   5   2      904.23      887.73     14.90 o 
   2   5   2      339.06      317.21     11.04 o 
   3   5   2       59.28       51.71      6.92 o 
   4   5   2       24.91       23.91      6.87 o 
   5   5   2      152.03      159.11     10.25 o 
  -3   6   2       53.01       57.41      7.46 o 
  -2   6   2      488.98      569.58     14.49 o 
  -1   6   2      607.39      654.21     16.03 o 
   0   6   2      368.04      383.75     13.95 o 
   1   6   2        6.71        5.72      6.23 o 
   2   6   2      380.11      390.38     13.70 o 
  -9   0   3      352.13      350.54      9.81 o 
  -7   0   3      677.12      675.68     10.17 o 
  -5   0   3      760.54      770.51     10.05 o 
  -3   0   3      353.86      426.67      6.46 o 
  -1   0   3      139.87      144.11      4.76 o 
   1   0   3       21.53       25.02      2.68 o 
   3   0   3     7716.72     7381.57    168.55 o 
   5   0   3      344.78      348.18      5.65 o 
   7   0   3     4225.73     4278.05     35.10 o 
   9   0   3      683.51      732.05     15.45 o 
 -10   1   3       85.16       88.92      4.59 o 
  -9   1   3     3933.15     3786.74     20.40 o 
  -8   1   3       90.33       82.50      3.58 o 
  -7   1   3        1.79        2.20      1.29 o 
  -6   1   3       18.47       18.08      1.93 o 
  -5   1   3     5359.97     5103.01     52.25 o 
  -4   1   3      384.30      403.42      4.22 o 
  -3   1   3      342.72      315.30      3.60 o 
  -2   1   3       47.61       65.94      2.95 o 
  -1   1   3      293.27      254.82      2.75 o 
   0   1   3      152.89      160.64      2.50 o 
   1   1   3    21061.88    22775.00    313.16 o 
   2   1   3     1427.36     1590.06      8.82 o 
   3   1   3      255.82      245.48      3.27 o 
   4   1   3      221.91      237.82      3.14 o 
   5   1   3     1605.12     1579.16      8.13 o 
   6   1   3      398.78      395.17      5.58 o 
   7   1   3       13.98       13.53      2.70 o 
   8   1   3       16.59       16.22      3.57 o 
   9   1   3        0.85        2.09      3.41 o 
 -10   2   3        5.43        4.50      2.51 o 
  -9   2   3       22.91       26.58      3.53 o 
  -8   2   3       61.46       58.24      3.46 o 
  -7   2   3       73.67       73.72      3.13 o 
  -6   2   3      390.96      385.92      4.80 o 
  -5   2   3     2303.66     2280.92     20.25 o 
  -4   2   3      201.79      204.21      3.48 o 
  -3   2   3     2109.22     2163.03     23.13 o 
  -2   2   3       97.31      105.58      1.96 o 
  -1   2   3     1097.66     1192.06     10.78 o 
   0   2   3      484.40      531.76      3.26 o 
   1   2   3     5026.62     5302.42     39.69 o 
   2   2   3      366.45      375.14      3.33 o 
   3   2   3    11558.58    11615.08    134.52 o 
   4   2   3      104.13      110.37      3.06 o 
   5   2   3     1171.73     1174.15      7.85 o 
   6   2   3       12.55       11.57      2.64 o 
   7   2   3     2333.50     2359.69     13.10 o 
   8   2   3       69.80       64.77      5.52 o 
   9   2   3      447.15      471.55     12.23 o 
  -9   3   3     1391.07     1406.50     17.04 o 
  -8   3   3      162.50      164.65      5.12 o 
  -7   3   3      182.72      170.61      5.08 o 
  -6   3   3      115.03      114.86      4.30 o 
  -5   3   3     4370.28     4106.64     28.13 o 
  -4   3   3      836.74      848.99      8.79 o 
  -3   3   3      820.25      830.28     11.90 o 
  -2   3   3        0.75        3.12      1.91 o 
  -1   3   3      433.70      390.65      5.10 o 
   0   3   3       47.94       49.19      2.22 o 
   1   3   3    11058.53    10442.27    136.33 o 
   2   3   3        6.47        6.35      1.80 o 
   3   3   3      488.89      494.62      6.03 o 
   4   3   3       37.86       36.61      3.33 o 
   5   3   3      341.80      348.67      7.58 o 
   6   3   3      387.00      402.10      8.17 o 
   7   3   3        0.86        4.46      3.19 o 
   8   3   3       10.02       10.90      4.16 o 
  -8   4   3        0.61        4.41      3.29 o 
  -7   4   3      279.28      297.83     12.41 o 
  -6   4   3      242.04      255.05      9.58 o 
  -5   4   3       40.75       44.14      4.45 o 
  -4   4   3      686.09      652.50     11.12 o 
  -3   4   3      129.54      126.86      5.89 o 
  -2   4   3       52.38       49.37      4.46 o 
  -1   4   3      233.74      219.91      5.73 o 
   0   4   3      712.32      647.69      8.07 o 
   1   4   3      235.73      235.80      5.94 o 
   2   4   3      515.76      517.13     11.62 o 
   3   4   3     3521.11     3397.06     46.94 o 
   4   4   3       13.65       12.55      4.98 o 
   5   4   3       79.72       75.71      7.26 o 
   6   4   3        0.66        3.63      4.44 o 
   7   4   3     1189.97     1254.32     27.23 o 
  -6   5   3       94.92      101.14      9.22 o 
  -5   5   3      855.29      873.72     16.42 o 
  -4   5   3      909.11      925.12     15.96 o 
  -3   5   3      146.30      168.77      9.17 o 
  -2   5   3      114.22      103.00      5.94 o 
  -1   5   3      260.86      263.46      9.47 o 
   0   5   3       38.37       31.19      4.90 o 
   1   5   3     3110.37     3009.82     73.35 o 
   2   5   3      332.50      315.11     11.53 o 
   3   5   3       73.01       70.57      7.75 o 
   4   5   3       26.28       22.57      5.57 o 
   5   5   3      438.21      482.15     14.68 o 
  -3   6   3        6.79       10.65      6.77 o 
  -2   6   3      189.28      203.74     12.86 o 
  -1   6   3        0.21        3.80      4.88 o 
   0   6   3        0.02        5.60      5.77 o 
   1   6   3       10.75       13.25      9.54 o 
   2   6   3      100.51      125.04     14.24 o 
 -10   0   4      220.15      224.65      8.17 o 
  -8   0   4      503.29      474.38     10.06 o 
  -6   0   4        1.55        7.72      2.83 o 
  -4   0   4     9928.55     9620.08    531.63 o 
  -2   0   4    23151.46    25662.15    229.68 o 
   0   0   4     5302.33     6092.76     22.96 o 
   2   0   4     6049.35     6237.60    125.67 o 
   4   0   4       93.47       99.97      4.36 o 
   6   0   4      206.47      192.07      5.46 o 
   8   0   4       18.96       18.41      4.82 o 
 -10   1   4      838.93      850.20      9.63 o 
  -9   1   4        0.20        2.89      2.20 o 
  -8   1   4      285.31      285.54      6.14 o 
  -7   1   4      352.94      339.72      5.88 o 
  -6   1   4      260.48      276.94      4.71 o 
  -5   1   4       18.54       17.28      2.10 o 
  -4   1   4       79.05       91.80      2.95 o 
  -3   1   4       12.51       22.45      2.41 o 
  -2   1   4       33.57       56.58      1.89 o 
  -1   1   4      296.47      318.33      3.39 o 
   0   1   4     4978.28     4815.99     62.41 o 
   1   1   4      726.77      775.61      5.44 o 
   2   1   4     5201.33     5621.55     56.66 o 
   3   1   4        0.11        2.01      1.19 o 
   4   1   4     2599.39     2500.91     15.07 o 
   5   1   4      344.86      342.14      4.33 o 
   6   1   4      178.65      176.77      4.13 o 
   7   1   4        9.46       11.32      2.88 o 
   8   1   4      632.70      622.66      9.31 o 
   9   1   4        0.01        2.81      4.01 o 
 -10   2   4      114.96      119.07      6.05 o 
  -9   2   4       40.58       43.61      4.64 o 
  -8   2   4     1914.14     1821.49     25.43 o 
  -7   2   4      191.45      182.52      4.34 o 
  -6   2   4      298.90      284.94      4.54 o 
  -5   2   4      104.46       99.86      3.09 o 
  -4   2   4      462.58      433.27      5.52 o 
  -3   2   4        8.74        9.19      1.39 o 
  -2   2   4     9489.37     8726.07    203.32 o 
  -1   2   4      849.56      902.09      5.36 o 
   0   2   4      107.00      117.46      2.26 o 
   1   2   4       18.78       17.89      1.52 o 
   2   2   4     3787.82     3882.62     29.27 o 
   3   2   4     1334.93     1381.38      9.47 o 
   4   2   4     1474.54     1469.33     11.53 o 
   5   2   4        7.09        9.37      2.13 o 
   6   2   4      846.01      833.52      8.31 o 
   7   2   4       22.26       19.06      3.40 o 
   8   2   4      192.53      179.02      7.04 o 
  -9   3   4      366.33      361.76     10.25 o 
  -8   3   4      200.81      196.75      6.33 o 
  -7   3   4       22.92       23.62      3.45 o 
  -6   3   4       66.29       66.16      3.87 o 
  -5   3   4      202.95      198.15      5.00 o 
  -4   3   4      217.96      216.03      6.67 o 
  -3   3   4        1.49        2.19      2.12 o 
  -2   3   4      260.30      247.81      5.13 o 
  -1   3   4      127.96      116.01      2.90 o 
   0   3   4     2104.71     1956.54     13.72 o 
   1   3   4      114.11      117.18      3.32 o 
   2   3   4       48.70       47.40      3.31 o 
   3   3   4       37.25       41.89      3.84 o 
   4   3   4     1155.09     1181.64      9.71 o 
   5   3   4      148.70      145.81      5.07 o 
   6   3   4      235.98      239.15      7.19 o 
   7   3   4       17.76       19.25      4.54 o 
  -8   4   4      533.85      526.04     17.80 o 
  -7   4   4       12.70       10.17      5.30 o 
  -6   4   4      177.34      187.25      7.95 o 
  -5   4   4      234.32      228.65      7.66 o 
  -4   4   4     1468.59     1372.29     14.34 o 
  -3   4   4     1005.93      976.20     14.34 o 
  -2   4   4     3215.81     3138.33     68.00 o 
  -1   4   4      212.12      192.79      5.93 o 
   0   4   4     1137.29     1088.79     11.86 o 
   1   4   4      163.49      148.10      5.27 o 
   2   4   4     2916.87     2817.52     48.06 o 
   3   4   4      517.21      537.57     14.38 o 
   4   4   4        3.81        6.17      3.75 o 
   5   4   4       45.35       45.62      7.71 o 
   6   4   4      201.91      225.14     11.46 o 
  -6   5   4       74.19       80.08      8.25 o 
  -5   5   4       30.72       26.16      6.67 o 
  -4   5   4      126.34      123.32      7.16 o 
  -3   5   4       28.97       25.35      4.34 o 
  -2   5   4       17.87       16.26      4.61 o 
  -1   5   4      486.96      480.40     11.53 o 
   0   5   4      705.14      709.33     11.39 o 
   1   5   4      110.17      111.15      6.58 o 
   2   5   4      664.18      619.62     13.57 o 
   3   5   4      343.48      357.23     12.09 o 
   4   5   4      830.66      878.51     20.66 o 
  -2   6   4     2034.63     2123.58     32.71 o 
  -1   6   4       15.25       15.18      8.88 o 
   0   6   4        3.76        8.85      5.48 o 
   1   6   4       15.89       14.76      6.23 o 
  -9   0   5      289.11      310.59      8.46 o 
  -7   0   5     1931.55     1868.62     16.25 o 
  -5   0   5     2693.30     2599.74     51.53 o 
  -3   0   5    21045.86    23802.22    132.49 o 
  -1   0   5     2844.78     3569.01     31.72 o 
   1   0   5      451.77      640.86      9.02 o 
   3   0   5     5787.99     5905.57    103.10 o 
   5   0   5     1170.76     1149.17     11.05 o 
   7   0   5     2863.40     2932.17     21.41 o 
 -10   1   5        0.02        2.34      2.42 o 
  -9   1   5      519.38      509.00      7.37 o 
  -8   1   5       97.22       94.31      4.51 o 
  -7   1   5       26.23       37.22      4.03 o 
  -6   1   5       35.63       33.67      2.84 o 
  -5   1   5    11305.51    10742.50    226.57 o 
  -4   1   5        3.46        2.82      1.50 o 
  -3   1   5       58.03       66.42      2.93 o 
  -2   1   5      135.70      144.01      2.42 o 
  -1   1   5     1829.32     1624.74     19.92 o 
   0   1   5     2017.58     2199.31     27.56 o 
   1   1   5      693.66      676.15      6.95 o 
   2   1   5      173.97      180.72      3.33 o 
   3   1   5     3607.43     3612.68     30.70 o 
   4   1   5     1059.27     1067.57      7.80 o 
   5   1   5      449.52      435.64      5.04 o 
   6   1   5       21.33       24.51      2.57 o 
   7   1   5       92.97      104.37      4.40 o 
   8   1   5      139.85      146.91      6.80 o 
  -9   2   5        4.16        4.85      2.27 o 
  -8   2   5       12.31       10.47      2.78 o 
  -7   2   5       59.56       52.19      3.64 o 
  -6   2   5       20.52       21.60      2.64 o 
  -5   2   5       55.19       53.65      2.90 o 
  -4   2   5        2.08        3.07      1.40 o 
  -3   2   5     3123.11     3110.42     20.35 o 
  -2   2   5       70.77       67.15      2.05 o 
  -1   2   5     1395.16     1380.13     14.39 o 
   0   2   5      668.27      669.95      5.57 o 
   1   2   5     1323.99     1234.05      6.13 o 
   2   2   5      176.98      167.91      3.45 o 
   3   2   5      805.13      767.20      6.65 o 
   4   2   5        1.85        2.73      1.33 o 
   5   2   5      403.08      426.02      5.04 o 
   6   2   5       53.10       54.02      3.59 o 
   7   2   5     2727.83     2772.88     20.62 o 
   8   2   5       17.82       21.50      5.67 o 
  -9   3   5       93.90       89.71      6.70 o 
  -8   3   5       78.26       74.77      5.73 o 
  -7   3   5       81.53       82.16      4.85 o 
  -6   3   5       21.58       22.03      3.27 o 
  -5   3   5     7555.97     7010.50     99.66 o 
  -4   3   5       59.56       60.70      5.06 o 
  -3   3   5        5.72        7.83      2.66 o 
  -2   3   5      646.63      639.66      6.24 o 
  -1   3   5     2280.20     2181.46     25.01 o 
   0   3   5      180.09      177.62      3.78 o 
   1   3   5       95.95       99.62      3.42 o 
   2   3   5      532.21      522.57      6.44 o 
   3   3   5      918.52      945.37      9.75 o 
   4   3   5      292.21      293.17      6.93 o 
   5   3   5       21.94       20.61      3.49 o 
   6   3   5       37.59       39.31      4.92 o 
   7   3   5       11.77       10.72      4.04 o 
  -8   4   5       42.14       47.12      6.20 o 
  -7   4   5      399.95      383.25     11.89 o 
  -6   4   5      125.75      116.24      7.08 o 
  -5   4   5       73.04       79.91      6.35 o 
  -4   4   5      321.16      314.38      8.88 o 
  -3   4   5     3055.12     2874.04     74.70 o 
  -2   4   5     1093.02     1059.67     15.25 o 
  -1   4   5        0.98        2.06      1.84 o 
   0   4   5      391.44      393.05      8.19 o 
   1   4   5      210.97      226.00      5.98 o 
   2   4   5      631.40      642.16     13.47 o 
   3   4   5     1720.29     1706.00     20.47 o 
   4   4   5       85.43       81.29      8.25 o 
   5   4   5      197.94      235.56     11.27 o 
   6   4   5       57.90       57.30      8.73 o 
  -6   5   5      223.88      244.39     12.15 o 
  -5   5   5     2017.11     2087.01     19.26 o 
  -4   5   5       61.34       62.66      5.65 o 
  -3   5   5       34.13       27.96      4.80 o 
  -2   5   5       11.16       11.88      3.98 o 
  -1   5   5     1230.61     1290.35     19.04 o 
   0   5   5      511.88      518.27     10.18 o 
   1   5   5      241.44      250.33      9.96 o 
   2   5   5       89.87       94.31      6.45 o 
   3   5   5      559.15      573.56     15.07 o 
   4   5   5       36.09       36.68      8.00 o 
 -10   0   6      589.73      663.17     20.23 o 
  -8   0   6     5304.07     5181.74     62.50 o 
  -6   0   6      871.45      869.13     11.60 o 
  -4   0   6     9260.96     8883.68    198.30 o 
  -2   0   6      140.67      129.12      3.86 o 
   0   0   6     1897.93     1767.09     24.25 o 
   2   0   6     2773.93     2643.76     30.82 o 
   4   0   6      579.96      574.14      8.15 o 
   6   0   6      286.90      273.82      6.50 o 
   8   0   6        3.89        6.71      3.56 o 
 -10   1   6      116.34      112.09      5.64 o 
  -9   1   6       57.74       55.69      4.25 o 
  -8   1   6      751.29      754.02      8.14 o 
  -7   1   6        5.49        5.10      2.20 o 
  -6   1   6        0.15        1.96      1.56 o 
  -5   1   6       48.18       46.50      2.86 o 
  -4   1   6      409.00      349.42      4.83 o 
  -3   1   6      410.12      428.56      4.46 o 
  -2   1   6     4379.73     4563.31     95.17 o 
  -1   1   6        0.56        2.59      1.01 o 
   0   1   6      118.77      115.63      2.67 o 
   1   1   6      115.56      114.35      2.81 o 
   2   1   6     1000.25      898.13      6.28 o 
   3   1   6       20.79       21.04      2.38 o 
   4   1   6     9630.00     9424.79    171.81 o 
   5   1   6        3.99        3.23      1.73 o 
   6   1   6      431.44      425.81      5.54 o 
   7   1   6       30.10       27.63      3.17 o 
   8   1   6     1732.30     1717.17     14.42 o 
  -9   2   6      105.18      106.84      5.40 o 
  -8   2   6     4785.64     4609.14     56.82 o 
  -7   2   6      116.43      108.42      4.48 o 
  -6   2   6     1663.21     1627.63     10.58 o 
  -5   2   6        8.89        9.80      2.06 o 
  -4   2   6     5975.79     5836.35     50.08 o 
  -3   2   6      213.42      218.23      4.03 o 
  -2   2   6       97.91       94.48      2.55 o 
  -1   2   6       27.05       28.54      2.01 o 
   0   2   6      697.33      652.70      4.87 o 
   1   2   6      382.75      380.50      4.04 o 
   2   2   6      440.53      406.59      4.73 o 
   3   2   6        2.19        2.75      1.45 o 
   4   2   6        8.69       14.37      2.37 o 
   5   2   6        1.87        3.59      1.61 o 
   6   2   6        3.85        9.45      2.76 o 
   7   2   6       78.11       82.25      5.02 o 
  -9   3   6        2.31        3.17      3.26 o 
  -8   3   6      611.61      626.77     10.81 o 
  -7   3   6       43.44       44.14      4.33 o 
  -6   3   6       91.50       86.49      5.22 o 
  -5   3   6       21.37       24.07      4.57 o 
  -4   3   6      740.49      703.26     12.81 o 
  -3   3   6      409.51      391.63      6.24 o 
  -2   3   6     2091.83     2013.70     21.28 o 
  -1   3   6        2.24        2.76      1.36 o 
   0   3   6      193.36      181.91      4.09 o 
   1   3   6       18.31       16.56      2.22 o 
   2   3   6       31.27       37.07      3.44 o 
   3   3   6      307.23      305.47      6.56 o 
   4   3   6     8295.94     8185.30    111.53 o 
   5   3   6        1.30        2.18      2.20 o 
   6   3   6       11.46        8.18      3.18 o 
   7   3   6       24.43       24.15      5.18 o 
  -7   4   6      188.89      175.55      8.67 o 
  -6   4   6      126.20      132.70      7.30 o 
  -5   4   6      134.55      134.31      6.96 o 
  -4   4   6     2207.19     2200.84     25.79 o 
  -3   4   6     1050.98     1021.16     15.26 o 
  -2   4   6      483.47      480.67     11.26 o 
  -1   4   6        9.87        6.94      2.75 o 
   0   4   6      945.40      946.67     11.75 o 
   1   4   6        9.57        6.18      3.51 o 
   2   4   6      919.00      861.81     14.95 o 
   3   4   6       28.23       27.55      6.03 o 
   4   4   6       54.94       52.62      6.72 o 
   5   4   6       24.09       26.35      7.30 o 
  -5   5   6      145.44      147.12      8.09 o 
  -4   5   6      161.35      180.86      9.73 o 
  -3   5   6      512.00      503.49     12.62 o 
  -2   5   6      406.60      382.36     11.46 o 
  -1   5   6        6.82       10.52      5.10 o 
   0   5   6      247.15      246.93      8.30 o 
   1   5   6       85.27       94.45      6.45 o 
   2   5   6      242.70      277.93      9.22 o 
   3   5   6      520.90      549.52     14.88 o 
  -9   0   7      380.59      382.32     12.90 o 
  -7   0   7     3948.96     3934.10     23.67 o 
  -5   0   7     1123.41     1151.41     10.87 o 
  -3   0   7      369.56      430.10      5.89 o 
  -1   0   7      627.18      577.83      7.01 o 
   1   0   7    10723.25    11101.24     82.52 o 
   3   0   7        9.49       10.21      2.38 o 
   5   0   7     3740.46     3661.67     36.81 o 
   7   0   7        2.12        5.67      3.22 o 
 -10   1   7      163.45      172.69      6.04 o 
  -9   1   7       65.87       70.71      4.39 o 
  -8   1   7       14.04       12.03      2.84 o 
  -7   1   7     5097.10     4951.27     46.18 o 
  -6   1   7      111.23      111.99      3.76 o 
  -5   1   7     1876.21     1897.47     12.14 o 
  -4   1   7       16.02       14.97      2.17 o 
  -3   1   7     3108.94     3119.79     27.33 o 
  -2   1   7      528.11      529.58      6.94 o 
  -1   1   7     3585.98     3691.20     12.09 o 
   0   1   7       60.85       55.96      2.44 o 
   1   1   7      482.18      483.85      4.69 o 
   2   1   7      991.59      976.92      6.67 o 
   3   1   7       50.79       52.35      3.01 o 
   4   1   7        1.15        1.73      1.33 o 
   5   1   7      207.80      208.96      4.75 o 
   6   1   7      154.16      157.42      4.42 o 
   7   1   7        1.74        3.26      2.10 o 
  -9   2   7       35.95       37.34      4.57 o 
  -8   2   7       40.61       38.36      4.30 o 
  -7   2   7      710.53      710.87     10.47 o 
  -6   2   7        4.82        4.50      2.25 o 
  -5   2   7      489.11      465.53      6.21 o 
  -4   2   7        1.42        3.27      1.35 o 
  -3   2   7     1395.85     1334.35      8.82 o 
  -2   2   7      275.75      278.01      4.08 o 
  -1   2   7     5044.93     4963.89     84.17 o 
   0   2   7       83.26       78.61      2.62 o 
   1   2   7     2535.75     2397.29     23.07 o 
   2   2   7       13.80       12.76      2.08 o 
   3   2   7      176.84      161.13      4.31 o 
   4   2   7      249.50      249.04      4.93 o 
   5   2   7     4888.00     4802.09     32.92 o 
   6   2   7        0.28        2.61      2.48 o 
   7   2   7       98.64      100.34      5.98 o 
  -8   3   7       31.02       34.87      6.12 o 
  -7   3   7     3584.56     3233.79     58.18 o 
  -6   3   7       55.24       57.07      5.67 o 
  -5   3   7     1254.54     1202.24     17.15 o 
  -4   3   7       32.49       30.94      3.18 o 
  -3   3   7     2108.25     2076.32     12.92 o 
  -2   3   7        7.92        8.57      2.16 o 
  -1   3   7     3464.94     3329.87     15.54 o 
   0   3   7       69.36       73.60      3.36 o 
   1   3   7      258.42      254.25      4.89 o 
   2   3   7      121.94      114.58      4.57 o 
   3   3   7      112.09      110.95      5.22 o 
   4   3   7      110.54      120.70      5.66 o 
   5   3   7      310.23      320.08      9.53 o 
   6   3   7      509.32      567.92      9.71 o 
  -7   4   7      811.34      803.06     16.86 o 
  -6   4   7      161.12      156.13     10.13 o 
  -5   4   7       30.57       26.06      5.87 o 
  -4   4   7       26.35       27.89      5.70 o 
  -3   4   7       33.50       33.88      6.74 o 
  -2   4   7       98.53      102.06      7.60 o 
  -1   4   7      647.27      646.47     10.28 o 
   0   4   7      115.34      116.22      6.07 o 
   1   4   7     4091.82     3918.53    109.95 o 
   2   4   7      205.95      211.10      7.99 o 
   3   4   7       10.55       10.50      4.41 o 
   4   4   7      200.01      223.41     11.16 o 
   5   4   7     1326.62     1395.19     21.52 o 
  -5   5   7       71.74       69.89      8.28 o 
  -4   5   7      103.00      102.26      8.04 o 
  -3   5   7     1185.60     1213.36     18.20 o 
  -2   5   7       28.58       28.34      6.42 o 
  -1   5   7      197.31      192.31      9.95 o 
   0   5   7        2.18        1.85      3.04 o 
   1   5   7      111.94      113.95      7.28 o 
   2   5   7        1.28        2.40      4.88 o 
 -10   0   8     1264.61     1340.79     23.39 o 
  -8   0   8      130.67      136.48      6.96 o 
  -6   0   8     2782.83     2846.34     17.40 o 
  -4   0   8     1926.96     1886.42     13.36 o 
  -2   0   8      144.52      149.34      5.97 o 
   0   0   8     1768.25     1716.15     22.55 o 
   2   0   8     1239.08     1220.78     12.64 o 
   4   0   8      175.25      156.56      5.66 o 
   6   0   8       47.41       53.57      5.29 o 
  -9   1   8       11.03       10.09      2.67 o 
  -8   1   8        6.38        9.16      2.35 o 
  -7   1   8        0.07        3.13      1.87 o 
  -6   1   8       49.87       52.91      3.44 o 
  -5   1   8       33.36       33.62      2.87 o 
  -4   1   8      584.86      581.80      5.17 o 
  -3   1   8      138.87      130.70      3.13 o 
  -2   1   8     8972.07     8984.52    193.48 o 
  -1   1   8       29.36       30.60      2.36 o 
   0   1   8      120.69      105.06      2.87 o 
   1   1   8      104.71       95.57      3.28 o 
   2   1   8     3177.57     2980.68     18.97 o 
   3   1   8        4.47        5.04      1.89 o 
   4   1   8       45.99       40.56      3.20 o 
   5   1   8      150.02      152.20      4.59 o 
   6   1   8     1393.31     1419.49      9.96 o 
   7   1   8       94.69       97.33      4.59 o 
  -9   2   8      150.50      153.45      5.36 o 
  -8   2   8       98.48       98.02      4.85 o 
  -7   2   8       17.01       17.14      2.90 o 
  -6   2   8     3294.05     3296.61     38.40 o 
  -5   2   8       94.01       82.79      3.56 o 
  -4   2   8     1468.14     1441.90     13.86 o 
  -3   2   8      172.62      167.61      4.07 o 
  -2   2   8     1210.54     1185.63     12.77 o 
  -1   2   8      192.14      177.10      3.37 o 
   0   2   8      660.50      628.74      5.43 o 
   1   2   8      189.30      187.65      3.65 o 
   2   2   8      143.12      148.16      3.63 o 
   3   2   8       96.31       95.32      3.99 o 
   4   2   8       23.02       21.42      3.15 o 
   5   2   8       22.99       25.30      3.95 o 
   6   2   8      117.04      124.79      6.38 o 
  -8   3   8       35.37       32.15      5.98 o 
  -7   3   8       23.08       17.66      5.21 o 
  -6   3   8      208.41      202.14      9.18 o 
  -5   3   8        5.94        5.54      2.43 o 
  -4   3   8      410.70      406.30      7.52 o 
  -3   3   8       26.36       24.55      2.95 o 
  -2   3   8     3708.39     3608.11     43.52 o 
  -1   3   8       53.14       53.46      3.43 o 
   0   3   8      126.88      112.33      3.81 o 
   1   3   8      313.25      310.41      5.51 o 
   2   3   8     2547.22     2528.37     20.46 o 
   3   3   8       72.27       68.87      5.21 o 
   4   3   8       81.23       84.87      5.09 o 
   5   3   8        0.03        2.66      3.13 o 
  -7   4   8        0.09        5.37      4.67 o 
  -6   4   8      836.24      827.73     23.30 o 
  -5   4   8      455.80      467.85     13.05 o 
  -4   4   8      197.07      195.10      9.54 o 
  -3   4   8        5.77        6.14      3.47 o 
  -2   4   8       86.44       81.19      6.91 o 
  -1   4   8       35.83       33.11      4.45 o 
   0   4   8      673.41      650.72     11.13 o 
   1   4   8      147.86      149.82      7.13 o 
   2   4   8      273.78      291.80      9.22 o 
   3   4   8      129.48      130.97      9.01 o 
   4   4   8       10.56       15.13      5.78 o 
  -4   5   8       64.20       56.27      7.41 o 
  -3   5   8       73.16       72.99      7.17 o 
  -2   5   8     1967.89     1992.15     22.80 o 
  -1   5   8       26.93       29.81      6.80 o 
   0   5   8       34.29       37.93      6.12 o 
   1   5   8      495.20      536.55     11.74 o 
  -9   0   9      521.19      552.18     10.96 o 
  -7   0   9     3107.08     3150.45     19.85 o 
  -5   0   9      417.79      465.69     14.85 o 
  -3   0   9      125.00      148.36      4.84 o 
  -1   0   9     9839.16    10184.73     75.18 o 
   1   0   9      218.09      199.22      6.73 o 
   3   0   9     1188.06     1110.82     11.58 o 
   5   0   9     2713.14     2742.96     20.93 o 
  -9   1   9     1135.18     1269.87     14.84 o 
  -8   1   9       85.67       84.23      4.43 o 
  -7   1   9     1120.90     1091.89      8.77 o 
  -6   1   9       20.22       20.30      2.67 o 
  -5   1   9       32.01       30.31      2.77 o 
  -4   1   9       52.31       53.49      2.76 o 
  -3   1   9     1438.03     1416.44      9.19 o 
  -2   1   9      278.15      278.40      4.97 o 
  -1   1   9     4025.70     4070.32     21.09 o 
   0   1   9      363.12      352.62      6.17 o 
   1   1   9     1640.64     1569.41     13.89 o 
   2   1   9       83.55       77.06      3.37 o 
   3   1   9      216.07      201.47      4.85 o 
   4   1   9       88.04       81.69      3.88 o 
   5   1   9      973.57      978.59      8.59 o 
   6   1   9        0.72        2.94      2.71 o 
  -9   2   9       94.14       97.12      5.08 o 
  -8   2   9        7.73       10.10      2.58 o 
  -7   2   9      220.95      233.05      5.21 o 
  -6   2   9        0.64        2.99      2.01 o 
  -5   2   9     1893.58     1899.73     14.50 o 
  -4   2   9       73.18       73.53      3.51 o 
  -3   2   9      783.87      750.18      8.05 o 
  -2   2   9      339.44      330.31      4.83 o 
  -1   2   9     3041.94     2936.07     39.75 o 
   0   2   9      213.76      206.34      3.81 o 
   1   2   9      514.47      478.67      5.85 o 
   2   2   9       29.89       26.20      2.61 o 
   3   2   9     2968.72     2900.41     36.24 o 
   4   2   9        4.40        4.08      2.69 o 
   5   2   9     1557.64     1574.39     13.67 o 
  -8   3   9        8.19        9.25      5.80 o 
  -7   3   9      474.73      454.60     13.63 o 
  -6   3   9        6.70        5.90      2.98 o 
  -5   3   9       52.60       50.01      4.71 o 
  -4   3   9       21.22       20.70      3.55 o 
  -3   3   9     2416.27     2424.39     15.42 o 
  -2   3   9       18.39       20.91      3.51 o 
  -1   3   9     1255.51     1233.85     10.84 o 
   0   3   9        0.15        3.75      1.95 o 
   1   3   9      145.16      134.34      4.44 o 
   2   3   9       10.91        8.56      2.69 o 
   3   3   9       40.72       50.08      4.94 o 
   4   3   9      306.42      329.20      7.81 o 
   5   3   9      270.97      290.06      8.61 o 
  -6   4   9      277.36      297.86     12.44 o 
  -5   4   9      271.59      290.64     11.61 o 
  -4   4   9      120.50      118.24      8.80 o 
  -3   4   9        6.72        7.29      3.62 o 
  -2   4   9      187.49      189.12      9.47 o 
  -1   4   9     4110.13     4042.32     30.06 o 
   0   4   9       55.86       61.38      6.54 o 
   1   4   9        6.42        6.60      3.26 o 
   2   4   9        0.15        3.10      3.35 o 
   3   4   9      447.43      491.64     14.80 o 
  -2   5   9       82.90       86.81      8.56 o 
  -1   5   9      956.58     1002.23     17.99 o 
  -8   0  10      122.36      116.92      7.19 o 
  -6   0  10     1510.34     1463.32     11.99 o 
  -4   0  10      417.54      397.88      7.23 o 
  -2   0  10     3490.20     3438.26     24.19 o 
   0   0  10     1366.08     1298.65     16.17 o 
   2   0  10      574.05      559.75     10.50 o 
   4   0  10      119.26      119.87      6.23 o 
  -9   1  10        1.87        5.40      2.45 o 
  -8   1  10      806.13      851.89      8.59 o 
  -7   1  10        0.30        3.18      2.00 o 
  -6   1  10     1496.81     1456.71     11.99 o 
  -5   1  10      234.69      221.89      4.51 o 
  -4   1  10      294.63      319.47      5.57 o 
  -3   1  10       11.35       11.72      2.48 o 
  -2   1  10        2.91        2.52      1.58 o 
  -1   1  10      291.93      280.98      5.73 o 
   0   1  10     6768.84     6464.22    136.85 o 
   1   1  10       31.74       27.99      2.80 o 
   2   1  10      810.29      790.90      7.64 o 
   3   1  10      187.81      190.88      4.95 o 
   4   1  10      136.82      139.65      4.75 o 
   5   1  10      114.47      115.80      4.85 o 
  -8   2  10       93.35      103.09      4.95 o 
  -7   2  10        0.52        2.80      1.95 o 
  -6   2  10     1091.09     1061.62      9.01 o 
  -5   2  10        4.90        4.15      2.03 o 
  -4   2  10     2494.70     2445.57     12.58 o 
  -3   2  10       25.43       24.41      3.11 o 
  -2   2  10     2363.17     2367.03     11.89 o 
  -1   2  10        8.15        9.01      1.99 o 
   0   2  10      129.95      123.67      3.73 o 
   1   2  10        8.21        9.49      2.27 o 
   2   2  10      163.89      161.69      4.52 o 
   3   2  10       11.36       11.13      3.33 o 
   4   2  10      123.47      120.15      5.85 o 
   5   2  10       13.48       12.39      4.17 o 
  -7   3  10       20.37       18.32      6.29 o 
  -6   3  10      916.55      893.86     11.58 o 
  -5   3  10      313.74      321.43      7.92 o 
  -4   3  10      390.17      405.99      8.18 o 
  -3   3  10       18.68       18.63      4.00 o 
  -2   3  10       42.24       38.77      3.75 o 
  -1   3  10       38.09       37.04      3.91 o 
   0   3  10     2884.19     2858.16     22.18 o 
   1   3  10      258.08      249.64      6.34 o 
   2   3  10      946.35      965.68     10.66 o 
   3   3  10       56.71       63.51      5.49 o 
   4   3  10       18.75       19.50      4.31 o 
  -5   4  10      299.88      311.27     15.53 o 
  -4   4  10      466.96      485.76     14.11 o 
  -3   4  10      358.91      355.48     11.69 o 
  -2   4  10     1125.44     1113.67     17.62 o 
  -1   4  10        0.53        3.45      3.66 o 
   0   4  10      415.25      436.81     10.63 o 
   1   4  10        7.69        7.80      4.12 o 
   2   4  10       12.79        9.97      4.08 o 
  -7   0  11      525.41      573.71      9.14 o 
  -5   0  11      153.27      138.84      6.19 o 
  -3   0  11     1657.30     1663.30     18.84 o 
  -1   0  11     2022.42     1928.85     53.57 o 
   1   0  11        6.91        8.96      3.19 o 
   3   0  11     1894.46     1885.40     15.84 o 
   5   0  11      196.88      199.93      9.77 o 
  -8   1  11        8.75       11.21      3.05 o 
  -7   1  11      689.73      703.32      6.96 o 
  -6   1  11       13.11       11.60      2.47 o 
  -5   1  11     1288.45     1239.83     10.13 o 
  -4   1  11      191.04      187.06      5.25 o 
  -3   1  11      162.81      149.58      5.32 o 
  -2   1  11       39.37       39.05      3.19 o 
  -1   1  11        2.74        4.89      2.13 o 
   0   1  11       83.91       96.20      9.32 o 
   1   1  11      264.30      253.03      5.25 o 
   2   1  11       60.63       59.12      4.08 o 
   3   1  11      328.59      338.90      6.30 o 
   4   1  11       25.57       22.73      3.23 o 
  -8   2  11        5.40        5.03      3.05 o 
  -7   2  11      892.97      938.45      8.77 o 
  -6   2  11       34.16       35.54      4.12 o 
  -5   2  11      981.76      928.27      8.93 o 
  -4   2  11      168.36      169.98      4.96 o 
  -3   2  11      296.88      303.17      5.92 o 
  -2   2  11      123.40      126.83      4.35 o 
  -1   2  11      974.07      972.46      9.35 o 
   0   2  11        4.68        4.98      1.89 o 
   1   2  11      717.03      686.96      7.27 o 
   2   2  11       57.85       58.14      4.29 o 
   3   2  11     1558.34     1573.18     14.94 o 
   4   2  11        7.22        6.00      2.78 o 
  -6   3  11        1.22        3.88      3.24 o 
  -5   3  11     1528.86     1507.65     14.04 o 
  -4   3  11       98.35      105.40      6.10 o 
  -3   3  11        6.79        6.66      2.86 o 
  -2   3  11       51.08       52.68      5.08 o 
  -1   3  11       99.36      103.35      5.48 o 
   0   3  11       11.20       10.16      2.83 o 
   1   3  11      953.08      974.02     10.52 o 
   2   3  11        0.92        3.41      2.73 o 
   3   3  11      138.02      156.52      6.83 o 
  -4   4  11       28.78       33.71      7.31 o 
  -3   4  11      939.35      960.40     18.21 o 
  -2   4  11       19.91       26.79      7.51 o 
  -1   4  11     1145.77     1165.11     18.39 o 
   0   4  11       41.48       41.45      6.75 o 
  -8   0  12     1482.87     1703.79     69.54 o 
  -6   0  12      115.13      107.91      8.70 o 
  -4   0  12        9.95       11.52      5.27 o 
  -2   0  12      236.69      224.57      8.89 o 
   0   0  12     1146.83     1138.30     15.16 o 
   2   0  12       43.07       41.92      5.36 o 
  -7   1  12       63.48       60.41      4.25 o 
  -6   1  12     1309.41     1381.31     10.65 o 
  -5   1  12       53.96       50.66      4.74 o 
  -4   1  12     2229.74     2257.64     14.70 o 
  -3   1  12      180.48      178.40      5.58 o 
  -2   1  12       26.79       26.45      3.54 o 
  -1   1  12       56.86       54.99      3.91 o 
   0   1  12     1988.62     1917.97     25.30 o 
   1   1  12      168.87      174.26      5.46 o 
   2   1  12      303.16      307.73      6.31 o 
   3   1  12      108.57      109.50      4.90 o 
  -7   2  12        5.64        5.01      2.72 o 
  -6   2  12      401.92      402.88      7.49 o 
  -5   2  12       75.39       79.24      4.43 o 
  -4   2  12       12.06       14.19      2.90 o 
  -3   2  12       48.12       43.41      4.12 o 
  -2   2  12       72.01       70.10      4.04 o 
  -1   2  12        0.25        2.53      2.11 o 
   0   2  12      955.54      947.61      8.43 o 
   1   2  12       73.59       70.62      4.90 o 
   2   2  12       82.61       74.21      5.22 o 
   3   2  12       85.06       93.47      6.27 o 
  -5   3  12        0.15        4.19      3.08 o 
  -4   3  12     1460.66     1478.63     14.05 o 
  -3   3  12       10.83       14.13      3.89 o 
  -2   3  12       33.82       31.93      5.37 o 
  -1   3  12      391.96      396.52      8.45 o 
   0   3  12     1263.83     1277.56     14.97 o 
   1   3  12       12.89       14.80      4.29 o 
  -7   0  13      343.57      352.42     10.95 o 
  -5   0  13      622.10      624.37     14.62 o 
  -3   0  13     2103.00     2139.26     22.57 o 
  -1   0  13      945.83      968.70     16.07 o 
   1   0  13     2244.47     2242.82     29.35 o 
  -6   1  13       29.71       27.07      4.24 o 
  -5   1  13       59.09       58.67      5.61 o 
  -4   1  13       14.95       11.78      3.30 o 
  -3   1  13      778.80      841.96     11.18 o 
  -2   1  13       15.94       30.47      7.11 o 
  -1   1  13      395.07      391.48      7.17 o 
   0   1  13        0.08        8.66      4.32 o 
   1   1  13      714.32      701.70      8.26 o 
   2   1  13       74.44       79.80      4.98 o 
  -6   2  13       10.05        8.91      2.78 o 
  -5   2  13      110.24      115.70      6.01 o 
  -4   2  13      281.88      286.09      7.19 o 
  -3   2  13     1410.35     1461.90     13.55 o 
  -2   2  13        2.38        3.76      2.46 o 
  -1   2  13       44.42       46.12      4.01 o 
   0   2  13        7.67        8.94      3.26 o 
   1   2  13     2212.60     2205.67     67.04 o 
  -3   3  13      543.32      569.20     11.83 o 
  -2   3  13       57.38       58.06      6.82 o 
  -4   0  14        6.61        7.31      4.51 o 
  -2   0  14      193.49      185.79      8.53 o 
   0   0  14       59.13       55.45      6.43 o 
  -5   1  14       18.27       20.03      4.69 o 
  -4   1  14       13.63       16.69      3.98 o 
  -3   1  14       46.29       49.19      5.42 o 
  -2   1  14     2779.93     2865.05     18.95 o 
  -1   1  14       33.22       33.37      3.92 o 
   0   1  14       16.65       20.22      3.54 o 
  -3   2  14        1.68        3.26      2.64 o 
  -2   2  14      365.92      373.22     13.06 o 
                                                 
